# Supplementary material for: PtNPs/PEDOT:PSS-Modified Microelectrode Arrays for Detection of the Discharge of Head Direction Cells in the Retrosplenial Cortex of Rats under Dissociation between Visual and Vestibular Inputs
Source: Biosensors (Basel). 2023 Apr 23;13(5):496. doi: 10.3390/bios13050496 (PMC10216047; doi:10.3390/bios13050496)
Supplement: Supplementary file 1 [file biosensors-13-00496-s001.zip]

Archive with 2 entries (2 files):
- biosensors-2266646-supplementary.pdf
- Movie S1.mp4
